# Supplementary material for: Electroluminescence of Tetradentate Pt(II) Complexes: O^N^N^O versus C^N^N^O Coordination
Source: Inorg Chem. 2023 Mar 30;62(14):5772–9. doi: 10.1021/acs.inorgchem.3c00364 (PMC10091473; doi:10.1021/acs.inorgchem.3c00364)
Supplement: Supplementary file 2 — ic3c00364_si_002.zip [file ic3c00364_si_002.zip]

Archive with 7 entries (4 files):
- Calculations_ESI/
- Calculations_ESI/S0/
- Calculations_ESI/S0/1.xyz
- Calculations_ESI/S0/2.xyz
- Calculations_ESI/T1/
- Calculations_ESI/T1/1.xyz
- Calculations_ESI/T1/2.xyz
