# Supplementary material for: Electroluminescence of Tetradentate Pt(II) Complexes: O^N^N^O versus C^N^N^O Coordination
Source: Inorg Chem. 2023 Mar 30;62(14):5772–9. doi: 10.1021/acs.inorgchem.3c00364 (PMC10091473; doi:10.1021/acs.inorgchem.3c00364)
Supplement: Supplementary file 2 — ic3c00364_si_002.zip [file ic3c00364_si_002.zip › Calculations_ESI/S0/1.xyz]

55
Coordinates from ORCA-job 1
  C   2.19351144175659     -1.41777714092802      3.96097719580099
  N   1.95287396253314     -0.53008369227976      4.98297255368551
  C   1.80516247320905     -1.09972604115174      2.67358229702447
  C   1.53472316328060      0.73597296730102      4.76652090691024
  C   1.24974788156604      0.17113999196277      2.44351351288530
  C   1.15676987881967      1.09040028339269      3.45518710235518
  C   2.76974250762771     -2.69762204901964      4.40939095886846
  C   3.62045761453362     -3.50781395507158      3.68250945331898
  N   2.48719193260695     -3.00757028989485      5.71917226841706
  C   4.10788901276120     -4.67566675046209      4.29474000231514
  C   2.84422670221771     -4.18176710689862      6.28451208036219
  C   3.69588545586873     -5.03359939459889      5.55105547488067
  C   2.37723955167039     -4.56656054440803      7.62235239588607
  C   2.39375600710291     -5.94535587189415      7.93875414852379
  C   1.89221263564185     -3.66692263107328      8.62094553256999
  C   2.00147794984759     -6.44159895264816      9.16049219147891
  C   1.50955767910690     -4.20285580095492      9.87624774494656
  C   1.56400826919032     -5.54803969233509     10.14651750585451
  C   1.46173873952795      1.71915602257932      5.85428876114428
  C   1.37161792022764      1.40822735226544      7.24569579814921
  C   1.50074084574036      3.08540107057337      5.49077259794925
  C   1.25959529975314      2.48112163029442      8.16499547366429
  C   1.41533838291658      4.10905404014774      6.40608636458516
  C   1.27767715634645      3.79437554736446      7.76391768083030
  C   4.30628770103805     -3.31280890551533      2.35180605661808
  C   5.56171533588912     -4.20130457393714      2.47949414852235
  C   5.12275558211235     -5.34754919473218      3.41042139635556
  C   1.69896995209508     -1.93035042552249      1.41685084764495
  C   0.61014370877942     -1.19281239229331      0.60967914178194
  C   0.76579065431114      0.28291962092766      1.02329045464482
  Pt  1.89215585384355     -1.42008395064461      6.76178367980001
  O   1.35586961579535      0.21002110409913      7.77456112254986
  O   1.78424297990324     -2.36638125786150      8.51038078361402
  H   0.71759693020464      2.05770515183485      3.27018442572118
  H   4.08676097464043     -5.92495873034389      6.01496440311296
  H   2.69383471553050     -6.65178402255702      7.17859208028857
  H   2.01859527308992     -7.50712963889594      9.34586968531435
  H   1.16162846846024     -3.49509173027053     10.61733256961601
  H   1.25471599375374     -5.91474942526941     11.11774810120193
  H   1.63856192696298      3.34438951394373      4.45088396101130
  H   1.16955526530777      2.21500343246468      9.21008999663410
  H   1.46696855514026      5.13840985385212      6.07789671266190
  H   1.20036443598929      4.58319131899625      8.50226798870800
  H   4.53757679252721     -2.26920566527677      2.14237674245878
  H   3.67926015667125     -3.68134706820602      1.53722874859415
  H   6.36358565660919     -3.63398159356533      2.95666363754906
  H   5.92383757392118     -4.55132324337271      1.51363316182299
  H   4.64220685073043     -6.14894593745781      2.83851828375281
  H   5.94248086717788     -5.79418535076645      3.97276161394364
  H   1.45528544725912     -2.97322189246839      1.61601217760999
  H   2.63911089207657     -1.91173354445238      0.86195406749033
  H   -0.37569249633526     -1.55202295306037      0.91226506510513
  H   0.71138978059863     -1.34760084553790     -0.46372489228751
  H   1.52786247389792      0.77825742164498      0.41165950817659
  H   -0.15234038183441      0.86319593198177      0.93406432757534
