# Supplementary material for: Electroluminescence of Tetradentate Pt(II) Complexes: O^N^N^O versus C^N^N^O Coordination
Source: Inorg Chem. 2023 Mar 30;62(14):5772–9. doi: 10.1021/acs.inorgchem.3c00364 (PMC10091473; doi:10.1021/acs.inorgchem.3c00364)
Supplement: Supplementary file 2 — ic3c00364_si_002.zip [file ic3c00364_si_002.zip › Calculations_ESI/S0/2.xyz]

58
Coordinates from ORCA-job 2
  C   3.73702448332632      0.78629104814829      1.01727376947046
  N   2.84020107176789      1.76357233129527      0.71122697887523
  C   4.44362632020656      0.20785843896738     -0.03124044115635
  C   2.67225205251790      2.31999225952685     -0.51389830719981
  C   4.27941971373524      0.74625634849660     -1.31887588682152
  C   3.44327557606608      1.81698090849009     -1.56751977701703
  C   3.75718927491075      0.43884140940796      2.46579769913920
  C   4.82603763659814     -0.08558157783803      3.16744709440191
  N   2.61969022716942      0.79775904948575      3.15222997647977
  C   4.67317195307244     -0.29758064852415      4.55301045239306
  C   2.43094097692780      0.55488134411266      4.45755942226731
  C   3.49597864263652     -0.01179914294850      5.19166415104567
  C   1.15071178187950      0.88730228708263      5.10747182390251
  C   0.84333861596538      0.17231167022318      6.28799324876589
  C   0.19390512916930      1.85764159236713      4.65597894385637
  C   -0.29420159498194      0.38640608765071      7.03224719398670
  C   -0.95720639884154      2.06988713819239      5.45687805097015
  C   -1.20200173491583      1.36377542737656      6.60911360190881
  C   1.62096447648460      3.34497081653364     -0.52450550878375
  C   0.90589036438565      3.50106645076436      0.70098118309187
  C   1.28714028322665      4.14934674872756     -1.63284902004280
  C   -0.11440429311260      4.44426782947182      0.77643618237208
  C   0.26030016398826      5.08671627191915     -1.52791189614116
  C   -0.43080339738533      5.22535451731441     -0.32791495607960
  C   6.25871782783382     -0.35885784067158      2.77447080082421
  C   7.00712055656039     -0.30721634475681      4.12303034032932
  C   5.96579953970762     -0.77921934343282      5.15370544221354
  C   5.31372358488392     -1.02546308923993     -0.10550179948272
  C   5.25665307789254     -1.39868474363065     -1.60129662675423
  C   5.07321425064363     -0.04994994136312     -2.32072803615720
  Pt  1.55444001939835      2.22557995942457      2.10113075254764
  O   0.26229217840194      2.61302090139019      3.58209359130119
  O   2.00414795989135      3.97287888587397     -2.77886251745023
  C   1.69427482073373      4.77449073965402     -3.91276447748678
  H   3.32528085659436      2.21934547414620     -2.55900678567551
  H   3.41319853230479     -0.14165781310429      6.25938009140007
  H   1.51888367505728     -0.60750131289763      6.60910857523740
  H   -0.48436601657843     -0.20301790304379      7.91912780567890
  H   -1.65313763661450      2.82028157282139      5.10441461627742
  H   -2.10299714444079      1.55802270424402      7.17842958382021
  H   -0.66204109156994      4.56260377206486      1.70279933219375
  H   -0.00340816733117      5.70814440475193     -2.36958960215349
  H   -1.22613078349952      5.95898650593334     -0.26421093741915
  H   6.64051383360492      0.35765440751709      2.04918795578406
  H   6.35571974343797     -1.35457566024549      2.33653052754534
  H   7.29272355555812      0.72361655566836      4.34306932838114
  H   7.91132141197949     -0.91469460212702      4.12052215173333
  H   5.95412671607247     -1.87288292663840      5.21830453674281
  H   6.13506769274788     -0.39478385390190      6.15924367663904
  H   4.96838385752984     -1.82552934810286      0.54858245866978
  H   6.34325783589000     -0.79507208064542      0.17456834253153
  H   4.38466686324061     -2.02922814505879     -1.78816683500402
  H   6.14232343386312     -1.94200808965678     -1.92899861613937
  H   6.04176719577880      0.43225308097969     -2.49431838316445
  H   4.57256457989015     -0.13185249032210     -3.28542358236704
  H   2.38735128046435      4.46583198987044     -4.69180946444768
  H   1.83636240690624      5.83613291254188     -3.69707527549742
  H   0.66811222836906      4.60556305571352     -4.24812095033664
