# Supplementary material for: Electroluminescence of Tetradentate Pt(II) Complexes: O^N^N^O versus C^N^N^O Coordination
Source: Inorg Chem. 2023 Mar 30;62(14):5772–9. doi: 10.1021/acs.inorgchem.3c00364 (PMC10091473; doi:10.1021/acs.inorgchem.3c00364)
Supplement: Supplementary file 2 — ic3c00364_si_002.zip [file ic3c00364_si_002.zip › Calculations_ESI/T1/1.xyz]

55
XYZ file generated by orca_plot on BaseName=1
  C       2.220434     -1.433358      3.958538
  N       1.930770     -0.524307      4.991431
  C       1.838016     -1.067011      2.652667
  C       1.534650      0.747589      4.752348
  C       1.327657      0.197028      2.422371
  C       1.233221      1.135960      3.444824
  C       2.766316     -2.678089      4.390309
  C       3.609859     -3.544645      3.667071
  N       2.516599     -2.999205      5.736449
  C       4.042069     -4.719495      4.253618
  C       2.849637     -4.196162      6.273687
  C       3.618824     -5.090986      5.525744
  C       2.406435     -4.569616      7.630625
  C       2.375131     -5.934384      7.966819
  C       2.007872     -3.644402      8.647914
  C       2.035198     -6.391979      9.224159
  C       1.697152     -4.134169      9.944795
  C       1.708811     -5.474506     10.231070
  C       1.425674      1.727436      5.849905
  C       1.270027      1.395247      7.233670
  C       1.468939      3.094652      5.526000
  C       1.077149      2.439123      8.177684
  C       1.316458      4.095105      6.465092
  C       1.099753      3.758680      7.807487
  C       4.304566     -3.352102      2.340762
  C       5.509807     -4.308485      2.435745
  C       5.029880     -5.433223      3.371817
  C       1.727801     -1.897372      1.396871
  C       0.693750     -1.123221      0.555811
  C       0.863049      0.341967      0.998988
  Pt      1.904795     -1.418146      6.755201
  O       1.281745      0.192281      7.728307
  O       1.904993     -2.356088      8.500887
  H       0.839885      2.117847      3.245853
  H       3.961417     -6.012659      5.963284
  H       2.598198     -6.663994      7.203355
  H       2.014321     -7.455475      9.422014
  H       1.427288     -3.394424     10.686368
  H       1.450432     -5.820598     11.223990
  H       1.658670      3.381328      4.502776
  H       0.937523      2.137285      9.206947
  H       1.373573      5.131788      6.160782
  H       0.968668      4.534210      8.551669
  H       4.590521     -2.315029      2.160855
  H       3.658908     -3.657400      1.514652
  H       6.351346     -3.789154      2.898885
  H       5.835936     -4.671220      1.460841
  H       4.529784     -6.228921      2.806927
  H       5.838728     -5.900756      3.935456
  H       1.434957     -2.928788      1.597433
  H       2.681450     -1.929645      0.865947
  H      -0.311930     -1.462993      0.811829
  H       0.832499     -1.266277     -0.515922
  H       1.628008      0.848966      0.398976
  H      -0.052999      0.928202      0.911130
