# Supplementary material for: Electroluminescence of Tetradentate Pt(II) Complexes: O^N^N^O versus C^N^N^O Coordination
Source: Inorg Chem. 2023 Mar 30;62(14):5772–9. doi: 10.1021/acs.inorgchem.3c00364 (PMC10091473; doi:10.1021/acs.inorgchem.3c00364)
Supplement: Supplementary file 2 — ic3c00364_si_002.zip [file ic3c00364_si_002.zip › Calculations_ESI/T1/2.xyz]

58
XYZ file generated by orca_plot on BaseName=2
  C       3.753675      0.778629      1.042656
  N       2.827920      1.757565      0.700174
  C       4.471056      0.230307     -0.036894
  C       2.659759      2.309257     -0.531408
  C       4.300753      0.766146     -1.308068
  C       3.443424      1.840816     -1.573359
  C       3.770958      0.431643      2.444648
  C       4.841965     -0.113503      3.192556
  N       2.634405      0.818073      3.167145
  C       4.681345     -0.346949      4.542627
  C       2.460255      0.534748      4.462132
  C       3.472783     -0.076431      5.195264
  C       1.158254      0.880028      5.113037
  C       0.800243      0.160546      6.248930
  C       0.230581      1.905227      4.683067
  C      -0.342500      0.426748      7.000194
  C      -0.908793      2.189081      5.498077
  C      -1.195981      1.467979      6.628511
  C       1.594869      3.327009     -0.543557
  C       0.884171      3.479680      0.680121
  C       1.248735      4.128824     -1.645945
  C      -0.139628      4.415503      0.767011
  C       0.217390      5.063466     -1.533695
  C      -0.467224      5.198967     -0.332741
  C       6.274240     -0.376826      2.795759
  C       7.020357     -0.390696      4.144852
  C       5.959290     -0.833644      5.168414
  C       5.359227     -0.988930     -0.111465
  C       5.328994     -1.354280     -1.608191
  C       5.096662     -0.010916     -2.321952
  Pt      1.561784      2.218435      2.090126
  O       0.302395      2.606647      3.600402
  O       1.953880      3.956363     -2.801017
  C       1.634403      4.756691     -3.924654
  H       3.334891      2.246520     -2.562641
  H       3.377204     -0.245906      6.254675
  H       1.431987     -0.657134      6.561925
  H      -0.560695     -0.178674      7.870370
  H      -1.552268      2.986070      5.150126
  H      -2.079006      1.692017      7.213066
  H      -0.681304      4.531925      1.696955
  H      -0.054220      5.685069     -2.372752
  H      -1.265146      5.929074     -0.262576
  H       6.659766      0.374765      2.106022
  H       6.372669     -1.346329      2.302321
  H       7.351583      0.621367      4.386538
  H       7.899771     -1.034859      4.132055
  H       5.940960     -1.925143      5.272818
  H       6.124524     -0.421192      6.165451
  H       5.013763     -1.798911      0.531961
  H       6.381745     -0.751647      0.190158
  H       4.482736     -2.016221     -1.804284
  H       6.235524     -1.864615     -1.934296
  H       6.047821      0.496089     -2.524702
  H       4.578073     -0.111290     -3.276637
  H       2.317702      4.449346     -4.713414
  H       1.780581      5.819633     -3.712547
  H       0.604064      4.592569     -4.252928
